# Supplementary material for: Regionalized tissue fluidization is required for epithelial gap closure during insect gastrulation
Source: Nat Commun. 2020 Nov 5;11:5604. doi: 10.1038/s41467-020-19356-x (PMC7645651; doi:10.1038/s41467-020-19356-x)
Supplement: Supplementary file 16 — Source Data [file 41467_2020_19356_MOESM16_ESM.zip]

Archive with 7 entries (4 files):
- Source_datafile/
- Source_datafile/source_datafile.xlsx
- __MACOSX/
- __MACOSX/Source_datafile/
- __MACOSX/Source_datafile/._source_datafile.xlsx
- Source_datafile/Statistics_datafile.xlsx
- __MACOSX/Source_datafile/._Statistics_datafile.xlsx
