# Supplementary material for: Regionalized tissue fluidization is required for epithelial gap closure during insect gastrulation
Source: Nat Commun. 2020 Nov 5;11:5604. doi: 10.1038/s41467-020-19356-x (PMC7645651; doi:10.1038/s41467-020-19356-x)
Supplement: Supplementary file 16 — Source Data [file 41467_2020_19356_MOESM16_ESM.zip › Source_datafile/source_datafile.xlsx]

## Sheet: 1E
Area	Stage	Embryo_no	Time	expansion
206533	1	1	0	0.370348
215778	1	1	15	0.386926
224922	1	1	30	0.403323
233986	1	1	45	0.419577
236116	1	1	60	0.423395
251002	1	1	75	0.450088
266226	1	1	90	0.477388
282200	1	1	105	0.506033
298806	2	1	120	0.53581
315876	2	1	135	0.56642
333397	2	1	150	0.597837
351964	2	1	165	0.631131
353910	2	1	180	0.63462
373535	2	1	195	0.669812
393083	2	1	210	0.704865
428728	2	1	225	0.768781
454519	2	1	240	0.815029
465190	3	1	255	0.834165
475990	3	1	270	0.85353
501471	3	1	285	0.899223
504166	3	1	300	0.904056
513898	3	1	315	0.921507
520395	3	1	330	0.933156
528302	3	1	345	0.947334
534948	3	1	360	0.959252
536665	4	1	375	0.962331
540898	4	1	390	0.969922
543349	4	1	405	0.974317
549049	4	1	420	0.984538
553705	4	1	435	0.992888
557420	4	1	450	0.999548
557896	4	1	465	1.0004
558556	4	1	480	1.00159
557672	4	1	495	1
557672	5	1	510	1
183573	1	2	0	0.339194
190746	1	2	15	0.352448
198377	1	2	30	0.366549
206620	1	2	45	0.381781
215311	1	2	60	0.397838
224554	1	2	75	0.414917
247028	1	2	90	0.456444
264389	1	2	105	0.488523
282317	2	2	120	0.521648
300375	2	2	135	0.555015
325793	2	2	150	0.601981
357324	2	2	165	0.660242
388925	2	2	180	0.718632
413903	2	2	195	0.764784
435582	3	2	210	0.804842
454141	3	2	225	0.839133
475358	3	2	240	0.878338
491791	3	2	255	0.908701
498672	3	2	270	0.921415
504774	3	2	285	0.932691
510528	3	2	300	0.943323
515500	3	2	315	0.952509
520095	4	2	330	0.960999
524035	4	2	345	0.968279
527463	4	2	360	0.974613
529365	4	2	375	0.978128
531190	4	2	390	0.981501
532906	4	2	405	0.98467
534378	4	2	420	0.987391
535782	4	2	435	0.989986
537244	4	2	450	0.992687
539630	4	2	465	0.997096
540019	4	2	480	0.997815
541202	4	2	495	1
541202	5	2	510	1
171128	1	3	0	0.335425
184514	1	3	15	0.361662
198685	1	3	30	0.389439
212440	1	3	45	0.416401
227388	1	3	60	0.4457
258501	2	3	75	0.506684
274433	2	3	90	0.537911
308996	2	3	105	0.605659
318813	2	3	120	0.6249
351713	2	3	135	0.689389
389339	3	3	150	0.763138
409450	3	3	165	0.802558
426570	3	3	180	0.836113
435266	3	3	195	0.853159
444104	3	3	210	0.870482
450875	3	3	225	0.883754
459713	3	3	240	0.901077
462717	3	3	255	0.906965
467895	3	3	270	0.917114
473740	4	3	285	0.928571
478843	4	3	300	0.938574
482829	4	3	315	0.946387
486771	4	3	330	0.954112
490056	4	3	345	0.960552
493188	4	3	360	0.96669
499592	4	3	375	0.979244
505374	4	3	390	0.990576
511123	4	3	405	1.00184
509988	4	3	420	0.99962
509657	4	3	435	0.998971
510685	4	3	450	1.00099
510805	4	3	465	1.00122
510182	4	3	480	1
510182	5	3	495	1

## Sheet: 1F
	Embryo_no	Area	Stage
1	Area1	116.42	Stage 0
2	Area1	121.94	Stage 0
3	Area1	115.2	Stage 0
4	Area1	104.17	Stage 0
5	Area1	93.44	Stage 0
6	Area1	122.24	Stage 0
7	Area1	115.2	Stage 0
8	Area1	157.78	Stage 0
9	Area1	118.57	Stage 0
10	Area2	136.64	Stage 0
11	Area2	175.25	Stage 0
12	Area2	158.09	Stage 0
13	Area2	108.15	Stage 0
14	Area2	152.57	Stage 0
15	Area2	130.82	Stage 0
16	Area2	143.38	Stage 0
17	Area2	142.16	Stage 0
18	Area2	144.91	Stage 0
19	Area3	120.1	Stage 0
20	Area3	75.98	Stage 0
21	Area3	109.68	Stage 0
22	Area3	141.85	Stage 0
23	Area3	161.46	Stage 0
24	Area3	129.29	Stage 0
25	Area3	110.91	Stage 0
26	Area3	125	Stage 0
27	Area3	107.84	Stage 0
28	Area3	113.36	Stage 0
29	Area4	113.05	Stage 0
30	Area4	108.46	Stage 0
31	Area4	79.96	Stage 0
32	Area4	68.32	Stage 0
33	Area4	117.03	Stage 0
34	Area4	109.07	Stage 0
35	Area4	125.61	Stage 0
36	Area4	90.99	Stage 0
37	Area4	89.15	Stage 0
38	Area4	102.02	Stage 0
39	Area5	154.11	Stage 0
40	Area5	143.69	Stage 0
41	Area5	116.42	Stage 0
42	Area5	178	Stage 0
43	Area5	149.82	Stage 0
44	Area5	146.45	Stage 0
45	Area5	136.95	Stage 0
46	Area5	121.94	Stage 0
47	Area5	155.03	Stage 0
48	Area5	162.38	Stage 0
49	Area6	248.16	Stage 0
50	Area6	233.76	Stage 0
51	Area6	316.18	Stage 0
52	Area6	264.09	Stage 0
53	Area6	295.96	Stage 0
54	Area6	232.54	Stage 0
55	Area6	354.47	Stage 0
56	Area6	294.12	Stage 0
57	Area6	360.3	Stage 0
58	Area6	174.33	Stage 0
59	Area1	150.41	Stage 1
60	Area1	242.35	Stage 1
61	Area1	216.28	Stage 1
62	Area1	154.24	Stage 1
63	Area1	200.25	Stage 1
64	Area1	200.12	Stage 1
65	Area1	172.25	Stage 1
66	Area1	190.04	Stage 1
67	Area1	254.71	Stage 1
68	Area1	192.46	Stage 1
69	Area1	299.73	Stage 1
70	Area1	269.75	Stage 1
71	Area1	235.67	Stage 1
72	Area1	289.48	Stage 1
73	Area1	255.1	Stage 1
74	Area1	292.15	Stage 1
75	Area1	235.75	Stage 1
76	Area1	218.35	Stage 1
77	Area2	240.11	Stage 1
78	Area2	266.04	Stage 1
79	Area2	215.68	Stage 1
80	Area2	325.84	Stage 1
81	Area2	265.48	Stage 1
82	Area2	221.67	Stage 1
83	Area2	215.07	Stage 1
84	Area2	174.53	Stage 1
85	Area2	162.21	Stage 1
86	Area2	299.35	Stage 1
87	Area2	413.43	Stage 1
88	Area2	284.22	Stage 1
89	Area3	211.54	Stage 1
90	Area3	286.77	Stage 1
91	Area3	219.04	Stage 1
92	Area3	185.09	Stage 1
93	Area3	252.73	Stage 1
94	Area3	188.62	Stage 1
95	Area3	187.5	Stage 1
96	Area3	193.58	Stage 1
97	Area3	239.24	Stage 1
98	Area3	300.17	Stage 1
99	Area3	274.75	Stage 1
100	Area3	162.81	Stage 1
101	Area3	196.51	Stage 1
102	Area4	212.23	Stage 1
103	Area4	261.86	Stage 1
104	Area4	292.88	Stage 1
105	Area4	193.1	Stage 1
106	Area4	190.56	Stage 1
107	Area4	218.18	Stage 1
108	Area4	238.51	Stage 1
109	Area4	183.84	Stage 1
110	Area4	189.05	Stage 1
111	Area4	208.35	Stage 1
112	Area4	169.62	Stage 1
113	Area4	235.75	Stage 1
114	Area4	186.51	Stage 1
115	Area4	237.74	Stage 1
116	Area4	197.19	Stage 1
117	Area4	177.89	Stage 1
118	Area4	224.77	Stage 1
119	Area4	206.07	Stage 1
120	Area5	174.62	Stage 1
121	Area5	168.63	Stage 1
122	Area5	175.18	Stage 1
123	Area5	193.32	Stage 1
124	Area5	176.73	Stage 1
125	Area5	167.21	Stage 1
126	Area5	159.41	Stage 1
127	Area5	147.22	Stage 1
128	Area5	164.84	Stage 1
129	Area5	140.02	Stage 1
130	Area5	169.79	Stage 1
131	Area5	140.15	Stage 1
132	Area5	144.85	Stage 1
133	Area5	143.9	Stage 1
134	Area5	157.51	Stage 1
135	Area5	141.19	Stage 1
136	Area5	165.66	Stage 1
137	Area5	147.52	Stage 1
138	Area6	207.88	Stage 1
139	Area6	203.45	Stage 1
140	Area6	213.03	Stage 1
141	Area6	221.28	Stage 1
142	Area6	172.34	Stage 1
143	Area6	195.43	Stage 1
144	Area7	133.78	Stage 1
145	Area7	157.08	Stage 1
146	Area7	143.77	Stage 1
147	Area7	148.73	Stage 1
148	Area7	192.41	Stage 1
149	Area7	132.01	Stage 1
150	Area8	284.35	Stage 1
151	Area8	225.41	Stage 1
152	Area8	284.74	Stage 1
153	Area8	311.93	Stage 1
154	Area8	248.16	Stage 1
155	Area8	240.8	Stage 1
156	Area9	425.93	Stage 1
157	Area9	490.8	Stage 1
158	Area9	476.32	Stage 1
159	Area9	388.95	Stage 1
160	Area9	529.09	Stage 1
161	Area9	442.09	Stage 1
162	Area10	387.41	Stage 1
163	Area10	271.99	Stage 1
164	Area10	239.16	Stage 1
165	Area10	368.54	Stage 1
166	Area10	177.29	Stage 1
167	Area10	282.72	Stage 1
168	Area10	284.7	Stage 1
169	Area11	159.54	Stage 1
170	Area11	205.9	Stage 1
171	Area11	228.17	Stage 1
172	Area11	220.46	Stage 1
173	Area11	200.12	Stage 1
174	Area11	265.91	Stage 1
175	Area1	391.16	Stage 2
176	Area1	516.1	Stage 2
177	Area1	414.29	Stage 2
178	Area1	545.05	Stage 2
179	Area1	436.83	Stage 2
180	Area1	524.11	Stage 2
181	Area1	494.86	Stage 2
182	Area1	506.32	Stage 2
183	Area1	490.81	Stage 2
184	Area1	533.42	Stage 2
185	Area1	461.47	Stage 2
186	Area2	448.33	Stage 2
187	Area2	473.19	Stage 2
188	Area2	372.72	Stage 2
189	Area2	320.67	Stage 2
190	Area2	455.7	Stage 2
191	Area2	544.54	Stage 2
192	Area2	573.4	Stage 2
193	Area2	396.72	Stage 2
194	Area2	459.45	Stage 2
195	Area2	479.78	Stage 2
196	Area2	448.93	Stage 2
197	Area2	568.32	Stage 2
198	Area3	658.15	Stage 2
199	Area3	351.48	Stage 2
200	Area3	637.38	Stage 2
201	Area3	486.76	Stage 2
202	Area3	677.97	Stage 2
203	Area3	673.7	Stage 2
204	Area3	680.04	Stage 2
205	Area3	628.85	Stage 2
206	Area4	603.43	Stage 2
207	Area4	484.91	Stage 2
208	Area4	563.58	Stage 2
209	Area4	572.67	Stage 2
210	Area4	533.03	Stage 2
211	Area4	408	Stage 2
212	Area5	830.96	Stage 2
213	Area5	702.05	Stage 2
214	Area5	746.17	Stage 2
215	Area5	620.58	Stage 2
216	Area5	698.39	Stage 2
217	Area5	640.61	Stage 2
218	Area5	876.02	Stage 2
219	Area6	627.21	Stage 2
220	Area6	631.91	Stage 2
221	Area6	633.68	Stage 2
222	Area6	617.69	Stage 2
223	Area6	454.1	Stage 2
224	Area7	333.66	Stage 2
225	Area7	264.49	Stage 2
226	Area7	379.38	Stage 2
227	Area7	384.88	Stage 2
228	Area7	407.74	Stage 2
229	Area8	554.94	Stage 2
230	Area8	668.4	Stage 2
231	Area8	742.24	Stage 2
232	Area8	652.12	Stage 2
233	Area8	533.76	Stage 2
234	Area8	511.74	Stage 2
235	Area9	432.48	Stage 2
236	Area9	437.65	Stage 2
237	Area9	335.36	Stage 2
238	Area9	452.68	Stage 2
239	Area9	450.36	Stage 2
240	Area9	541.61	Stage 2
241	Area1	642.12	Stage 3
242	Area1	617.18	Stage 3
243	Area1	539.67	Stage 3
244	Area1	889.25	Stage 3
245	Area1	558.02	Stage 3
246	Area1	655.09	Stage 3
247	Area2	989.25	Stage 3
248	Area2	829.54	Stage 3
249	Area2	672.15	Stage 3
250	Area2	676.16	Stage 3
251	Area2	705.15	Stage 3
252	Area2	650.22	Stage 3
253	Area2	604.51	Stage 3
254	Area2	594.38	Stage 3
255	Area3	633.07	Stage 3
256	Area3	815.92	Stage 3
257	Area3	657.72	Stage 3
258	Area3	599.21	Stage 3
259	Area3	594.86	Stage 3
260	Area3	583.96	Stage 3
261	Area3	606.32	Stage 3
262	Area4	966.37	Stage 3
263	Area4	1136.42	Stage 3
264	Area4	1219.27	Stage 3
265	Area4	970.68	Stage 3
266	Area4	966.24	Stage 3
267	Area4	1019.32	Stage 3
268	Area5	977.23	Stage 3
269	Area5	1158.09	Stage 3
270	Area5	1147.88	Stage 3
271	Area5	1298.37	Stage 3
272	Area5	665.65	Stage 3
273	Area5	574.05	Stage 3
274	Area6	858.27	Stage 3
275	Area6	989.42	Stage 3
276	Area6	875.08	Stage 3
277	Area6	813.77	Stage 3
278	Area6	807.82	Stage 3
279	Area6	1002.82	Stage 3
280	Area1	811.87	Stage 4
281	Area1	669.35	Stage 4
282	Area1	690.07	Stage 4
283	Area1	707.26	Stage 4
284	Area1	627.52	Stage 4
285	Area1	526.74	Stage 4
286	Area1	681.89	Stage 4
287	Area1	446.05	Stage 4
288	Area2	605.63	Stage 4
289	Area2	688.57	Stage 4
290	Area2	529.46	Stage 4
291	Area2	744.19	Stage 4
292	Area2	677.54	Stage 4
293	Area2	603.3	Stage 4
294	Area2	705.54	Stage 4
295	Area3	811.87	Stage 4
296	Area3	669.35	Stage 4
297	Area3	690.07	Stage 4
298	Area3	707.26	Stage 4
299	Area3	627.52	Stage 4
300	Area3	526.74	Stage 4
301	Area3	681.89	Stage 4
302	Area3	446.05	Stage 4
303	Area4	585.6	Stage 4
304	Area4	757.33	Stage 4
305	Area4	720.45	Stage 4
306	Area4	720.84	Stage 4
307	Area4	713.43	Stage 4
308	Area4	559.1	Stage 4
309	Area4	672.5	Stage 4
310	Area4	557.94	Stage 4
311	Area4	717.73	Stage 4
312	Area4	717.13	Stage 4
313	Area5	435.53	Stage 4
314	Area5	437.17	Stage 4
315	Area5	812.65	Stage 4
316	Area5	751.25	Stage 4
317	Area5	769.09	Stage 4
318	Area5	725.27	Stage 4
319	Area5	760.86	Stage 4
320	Area5	804.68	Stage 4
321	Area5	637.73	Stage 4
322	Area6	435.53	Stage 4
323	Area6	437.17	Stage 4
324	Area6	812.65	Stage 4
325	Area6	751.25	Stage 4
326	Area6	769.09	Stage 4
327	Area6	725.27	Stage 4
328	Area6	760.86	Stage 4
329	Area6	804.68	Stage 4
330	Area6	637.73	Stage 4
331	Area7	752.8	Stage 4
332	Area7	668.83	Stage 4
333	Area7	659.18	Stage 4
334	Area7	709.76	Stage 4
335	Area7	841.82	Stage 4
336	Area7	665.26	Stage 4
337	Area7	613.51	Stage 4
338	Area8	598.87	Stage 4
339	Area8	661.85	Stage 4
340	Area8	745.05	Stage 4
341	Area8	741.43	Stage 4
342	Area8	597.1	Stage 4
343	Area8	827.12	Stage 4
344	Area8	632.3	Stage 4
345	Area9	702.65	Stage 4
346	Area9	667.97	Stage 4
347	Area9	686.37	Stage 4
348	Area9	705.41	Stage 4
349	Area10	979.51	Stage 4
350	Area10	697.96	Stage 4
351	Area10	802.78	Stage 4
352	Area10	828.03	Stage 4
353	Area10	883.13	Stage 4
354	Area10	884.99	Stage 4
355	Area10	826.69	Stage 4
356	Area1	609.28	Stage 3_ventral
357	Area1	434.43	Stage 3_ventral
358	Area1	521.08	Stage 3_ventral
359	Area1	470.45	Stage 3_ventral
360	Area1	410.61	Stage 3_ventral
361	Area1	425.45	Stage 3_ventral
362	Area1	556.26	Stage 3_ventral
363	Area1	427.49	Stage 3_ventral
364	Area2	613.11	Stage 3_ventral
365	Area2	560.45	Stage 3_ventral
366	Area2	442.57	Stage 3_ventral
367	Area2	529.93	Stage 3_ventral
368	Area2	458.36	Stage 3_ventral
369	Area2	534.6	Stage 3_ventral
370	Area2	418.03	Stage 3_ventral
371	Area2	493.91	Stage 3_ventral
372	Area2	559.01	Stage 3_ventral
373	Area3	434.43	Stage 3_ventral
374	Area3	509.35	Stage 3_ventral
375	Area3	473.44	Stage 3_ventral
376	Area3	445.44	Stage 3_ventral
377	Area3	646.14	Stage 3_ventral
378	Area4	543.1	Stage 3_ventral
379	Area4	537.47	Stage 3_ventral
380	Area4	510.3	Stage 3_ventral
381	Area4	512.1	Stage 3_ventral
382	Area4	409.54	Stage 3_ventral
383	Area5	476.2	Stage 3_ventral
384	Area5	480.86	Stage 3_ventral
385	Area5	345.27	Stage 3_ventral
386	Area5	531.73	Stage 3_ventral
387	Area5	492.71	Stage 3_ventral
388	Area5	382.37	Stage 3_ventral
389	Area5	416.6	Stage 3_ventral
390	Area5	405.11	Stage 3_ventral
391	Area6	372.08	Stage 3_ventral
392	Area6	433.71	Stage 3_ventral
393	Area6	378.78	Stage 3_ventral
394	Area7	771.44	Stage 3_ventral
395	Area7	957.3	Stage 3_ventral
396	Area7	858.09	Stage 3_ventral
397	Area7	828.05	Stage 3_ventral
398	Area7	726.32	Stage 3_ventral
399	Area7	850.79	Stage 3_ventral
400	Area7	861.92	Stage 3_ventral
401	Area7	771.44	Stage 3_ventral
402	Area7	957.3	Stage 3_ventral
403	Area7	858.09	Stage 3_ventral
404	Area7	828.05	Stage 3_ventral
405	Area7	726.32	Stage 3_ventral
406	Area7	850.79	Stage 3_ventral
407	Area7	861.92	Stage 3_ventral
408	Area7	652.12	Stage 3_ventral

## Sheet: 2B
stage	number	embryo
1	67	1
2	59	1
3	58	1
4	29	1
5	7	1
1	88	2
2	71	2
3	55	2
4	22	2
5	6	2
1	77	3
2	63	3
3	49	3
4	26	3
5	9	3
1	73	4
2	67	4
3	47	4
4	23	4

## Sheet: 2I
Embryo_no	Shape_factor	Stage
Shape_factor_1	3.80452	Stage 0
Shape_factor_1	3.85777	Stage 0
Shape_factor_1	3.84697	Stage 0
Shape_factor_1	3.9054	Stage 0
Shape_factor_1	3.8763	Stage 0
Shape_factor_1	3.80329	Stage 0
Shape_factor_1	3.83765	Stage 0
Shape_factor_1	3.79427	Stage 0
Shape_factor_1	3.85435	Stage 0
Shape_factor_2	3.7915	Stage 0
Shape_factor_2	3.68555	Stage 0
Shape_factor_2	3.80407	Stage 0
Shape_factor_2	3.82614	Stage 0
Shape_factor_2	3.68121	Stage 0
Shape_factor_2	3.82421	Stage 0
Shape_factor_2	3.85414	Stage 0
Shape_factor_2	3.82871	Stage 0
Shape_factor_2	3.92429	Stage 0
Shape_factor_3	3.81147	Stage 0
Shape_factor_3	3.98203	Stage 0
Shape_factor_3	3.83564	Stage 0
Shape_factor_3	3.90426	Stage 0
Shape_factor_3	3.76495	Stage 0
Shape_factor_3	3.70957	Stage 0
Shape_factor_3	3.87793	Stage 0
Shape_factor_3	3.84246	Stage 0
Shape_factor_3	3.88749	Stage 0
Shape_factor_3	3.86961	Stage 0
Shape_factor_4	3.78933	Stage 0
Shape_factor_4	3.76305	Stage 0
Shape_factor_4	3.8045	Stage 0
Shape_factor_4	3.90898	Stage 0
Shape_factor_4	3.83341	Stage 0
Shape_factor_4	3.96413	Stage 0
Shape_factor_4	3.79475	Stage 0
Shape_factor_4	3.86734	Stage 0
Shape_factor_4	3.87845	Stage 0
Shape_factor_4	3.91466	Stage 0
Shape_factor_5	3.9149	Stage 0
Shape_factor_5	3.88919	Stage 0
Shape_factor_5	4.11221	Stage 0
Shape_factor_5	3.78888	Stage 0
Shape_factor_5	3.75814	Stage 0
Shape_factor_5	3.9193	Stage 0
Shape_factor_5	3.93504	Stage 0
Shape_factor_5	4.02893	Stage 0
Shape_factor_5	3.8848	Stage 0
Shape_factor_5	3.81469	Stage 0
Shape_factor_6	3.86972	Stage 0
Shape_factor_6	3.88509	Stage 0
Shape_factor_6	3.80171	Stage 0
Shape_factor_6	3.83488	Stage 0
Shape_factor_6	3.8062	Stage 0
Shape_factor_6	3.82248	Stage 0
Shape_factor_6	3.76261	Stage 0
Shape_factor_6	3.80118	Stage 0
Shape_factor_6	3.73309	Stage 0
Shape_factor_6	4.03608	Stage 0
Shape_factor_1	3.78419	Stage 1
Shape_factor_1	3.78735	Stage 1
Shape_factor_1	3.78881	Stage 1
Shape_factor_1	3.82226	Stage 1
Shape_factor_1	3.85415	Stage 1
Shape_factor_1	4.03071	Stage 1
Shape_factor_1	4.01999	Stage 1
Shape_factor_1	4.0383	Stage 1
Shape_factor_1	3.91112	Stage 1
Shape_factor_1	4.11735	Stage 1
Shape_factor_1	3.84919	Stage 1
Shape_factor_1	3.76277	Stage 1
Shape_factor_1	3.69344	Stage 1
Shape_factor_1	3.78098	Stage 1
Shape_factor_1	3.86618	Stage 1
Shape_factor_1	3.8403	Stage 1
Shape_factor_1	4.00283	Stage 1
Shape_factor_1	3.97857	Stage 1
Shape_factor_2	3.87597	Stage 1
Shape_factor_2	3.86862	Stage 1
Shape_factor_2	3.87919	Stage 1
Shape_factor_2	3.8718	Stage 1
Shape_factor_2	3.86349	Stage 1
Shape_factor_2	3.93724	Stage 1
Shape_factor_2	3.81036	Stage 1
Shape_factor_2	4.14579	Stage 1
Shape_factor_2	4.01377	Stage 1
Shape_factor_2	4.01174	Stage 1
Shape_factor_2	3.76187	Stage 1
Shape_factor_2	3.84131	Stage 1
Shape_factor_3	3.8599	Stage 1
Shape_factor_3	3.70314	Stage 1
Shape_factor_3	3.89527	Stage 1
Shape_factor_3	3.93171	Stage 1
Shape_factor_3	3.82513	Stage 1
Shape_factor_3	3.82921	Stage 1
Shape_factor_3	3.9677	Stage 1
Shape_factor_3	3.91424	Stage 1
Shape_factor_3	3.81512	Stage 1
Shape_factor_3	3.82502	Stage 1
Shape_factor_3	3.89971	Stage 1
Shape_factor_3	3.77987	Stage 1
Shape_factor_3	3.98767	Stage 1
Shape_factor_4	3.8042	Stage 1
Shape_factor_4	3.85612	Stage 1
Shape_factor_4	3.84895	Stage 1
Shape_factor_4	3.99754	Stage 1
Shape_factor_4	3.99802	Stage 1
Shape_factor_4	3.84607	Stage 1
Shape_factor_4	3.77628	Stage 1
Shape_factor_4	3.99373	Stage 1
Shape_factor_4	3.8714	Stage 1
Shape_factor_4	3.9025	Stage 1
Shape_factor_4	4.03568	Stage 1
Shape_factor_4	3.90969	Stage 1
Shape_factor_4	3.90719	Stage 1
Shape_factor_4	3.80639	Stage 1
Shape_factor_4	4.16381	Stage 1
Shape_factor_4	3.88977	Stage 1
Shape_factor_4	3.76392	Stage 1
Shape_factor_4	3.87527	Stage 1
Shape_factor_5	3.83673	Stage 1
Shape_factor_5	3.86885	Stage 1
Shape_factor_5	4.22045	Stage 1
Shape_factor_5	3.96002	Stage 1
Shape_factor_5	3.81977	Stage 1
Shape_factor_5	3.77621	Stage 1
Shape_factor_5	3.74551	Stage 1
Shape_factor_5	3.91316	Stage 1
Shape_factor_5	3.77366	Stage 1
Shape_factor_5	3.92293	Stage 1
Shape_factor_5	3.87634	Stage 1
Shape_factor_5	4.00811	Stage 1
Shape_factor_5	3.88439	Stage 1
Shape_factor_5	3.79465	Stage 1
Shape_factor_5	3.88517	Stage 1
Shape_factor_5	3.90075	Stage 1
Shape_factor_5	3.95466	Stage 1
Shape_factor_5	3.77168	Stage 1
Shape_factor_6	3.8542	Stage 1
Shape_factor_6	3.91697	Stage 1
Shape_factor_6	3.96902	Stage 1
Shape_factor_6	4.1881	Stage 1
Shape_factor_6	3.86355	Stage 1
Shape_factor_6	3.91284	Stage 1
Shape_factor_7	3.74362	Stage 1
Shape_factor_7	3.87612	Stage 1
Shape_factor_7	3.84474	Stage 1
Shape_factor_7	3.78993	Stage 1
Shape_factor_7	3.84538	Stage 1
Shape_factor_7	3.85306	Stage 1
Shape_factor_8	3.8517	Stage 1
Shape_factor_8	3.98304	Stage 1
Shape_factor_8	4.09204	Stage 1
Shape_factor_8	3.77374	Stage 1
Shape_factor_8	3.96938	Stage 1
Shape_factor_8	3.86268	Stage 1
Shape_factor_9	4.03429	Stage 1
Shape_factor_9	4.05841	Stage 1
Shape_factor_9	3.88916	Stage 1
Shape_factor_9	3.85664	Stage 1
Shape_factor_9	3.81185	Stage 1
Shape_factor_9	3.96368	Stage 1
Shape_factor_10	3.82061	Stage 1
Shape_factor_10	3.8	Stage 1
Shape_factor_10	3.86491	Stage 1
Shape_factor_10	3.80364	Stage 1
Shape_factor_10	4.09312	Stage 1
Shape_factor_10	3.9294	Stage 1
Shape_factor_10	3.75036	Stage 1
Shape_factor_11	3.90629	Stage 1
Shape_factor_11	3.84829	Stage 1
Shape_factor_11	3.76623	Stage 1
Shape_factor_11	3.8066	Stage 1
Shape_factor_11	3.89923	Stage 1
Shape_factor_11	3.76899	Stage 1
Shape_factor_1	3.93978	Stage 2
Shape_factor_1	3.79526	Stage 2
Shape_factor_1	3.94466	Stage 2
Shape_factor_1	3.75605	Stage 2
Shape_factor_1	3.92288	Stage 2
Shape_factor_1	3.88146	Stage 2
Shape_factor_1	3.91766	Stage 2
Shape_factor_1	3.79574	Stage 2
Shape_factor_1	3.93424	Stage 2
Shape_factor_1	3.80934	Stage 2
Shape_factor_1	3.86326	Stage 2
Shape_factor_2	3.76456	Stage 2
Shape_factor_2	3.79489	Stage 2
Shape_factor_2	3.82835	Stage 2
Shape_factor_2	3.98944	Stage 2
Shape_factor_2	3.86984	Stage 2
Shape_factor_2	3.90694	Stage 2
Shape_factor_2	3.9698	Stage 2
Shape_factor_2	3.86086	Stage 2
Shape_factor_2	3.79477	Stage 2
Shape_factor_2	3.77102	Stage 2
Shape_factor_2	3.90788	Stage 2
Shape_factor_2	3.91116	Stage 2
Shape_factor_3	3.83793	Stage 2
Shape_factor_3	3.90339	Stage 2
Shape_factor_3	4.03226	Stage 2
Shape_factor_3	3.92972	Stage 2
Shape_factor_3	3.8517	Stage 2
Shape_factor_3	3.74407	Stage 2
Shape_factor_3	3.83701	Stage 2
Shape_factor_3	3.9355	Stage 2
Shape_factor_4	3.90314	Stage 2
Shape_factor_4	3.9304	Stage 2
Shape_factor_4	3.93094	Stage 2
Shape_factor_4	3.83318	Stage 2
Shape_factor_4	3.97142	Stage 2
Shape_factor_4	3.84821	Stage 2
Shape_factor_5	3.9339	Stage 2
Shape_factor_5	4.06964	Stage 2
Shape_factor_5	4.04706	Stage 2
Shape_factor_5	3.83358	Stage 2
Shape_factor_5	4.19154	Stage 2
Shape_factor_5	3.9316	Stage 2
Shape_factor_5	4.02329	Stage 2
Shape_factor_6	3.86198	Stage 2
Shape_factor_6	4.17101	Stage 2
Shape_factor_6	3.89227	Stage 2
Shape_factor_6	3.91697	Stage 2
Shape_factor_6	3.93766	Stage 2
Shape_factor_7	3.87707	Stage 2
Shape_factor_7	3.91868	Stage 2
Shape_factor_7	3.86391	Stage 2
Shape_factor_7	3.7312	Stage 2
Shape_factor_7	3.6969	Stage 2
Shape_factor_8	3.83832	Stage 2
Shape_factor_8	4.01765	Stage 2
Shape_factor_8	3.86653	Stage 2
Shape_factor_8	3.81687	Stage 2
Shape_factor_8	3.90162	Stage 2
Shape_factor_8	4.10403	Stage 2
Shape_factor_9	3.90986	Stage 2
Shape_factor_9	4.07838	Stage 2
Shape_factor_9	3.83392	Stage 2
Shape_factor_9	3.93302	Stage 2
Shape_factor_9	4.18723	Stage 2
Shape_factor_9	3.89086	Stage 2
Shape_factor_1	3.96013	Stage 3
Shape_factor_1	3.83929	Stage 3
Shape_factor_1	4.14407	Stage 3
Shape_factor_1	3.82223	Stage 3
Shape_factor_1	3.76591	Stage 3
Shape_factor_1	3.81876	Stage 3
Shape_factor_2	3.77396	Stage 3
Shape_factor_2	3.78519	Stage 3
Shape_factor_2	3.84751	Stage 3
Shape_factor_2	3.8607	Stage 3
Shape_factor_2	3.80799	Stage 3
Shape_factor_2	3.82636	Stage 3
Shape_factor_2	3.93423	Stage 3
Shape_factor_2	3.82979	Stage 3
Shape_factor_3	3.9776	Stage 3
Shape_factor_3	3.97209	Stage 3
Shape_factor_3	3.81852	Stage 3
Shape_factor_3	3.9136	Stage 3
Shape_factor_3	4.0394	Stage 3
Shape_factor_3	4.02437	Stage 3
Shape_factor_3	3.89383	Stage 3
Shape_factor_4	3.93965	Stage 3
Shape_factor_4	3.77356	Stage 3
Shape_factor_4	3.87192	Stage 3
Shape_factor_4	3.98001	Stage 3
Shape_factor_4	3.81156	Stage 3
Shape_factor_4	3.86102	Stage 3
Shape_factor_5	4.06197	Stage 3
Shape_factor_5	4.16917	Stage 3
Shape_factor_5	3.8996	Stage 3
Shape_factor_5	3.96749	Stage 3
Shape_factor_5	3.83912	Stage 3
Shape_factor_5	4.02348	Stage 3
Shape_factor_6	4.16094	Stage 3
Shape_factor_6	4.01843	Stage 3
Shape_factor_6	4.0934	Stage 3
Shape_factor_6	4.07829	Stage 3
Shape_factor_6	4.20974	Stage 3
Shape_factor_6	3.89929	Stage 3
Shape_factor_1	4.57105	Stage 3_ventral
Shape_factor_1	3.84782	Stage 3_ventral
Shape_factor_1	4.33299	Stage 3_ventral
Shape_factor_1	3.9613	Stage 3_ventral
Shape_factor_1	4.6749	Stage 3_ventral
Shape_factor_1	4.30031	Stage 3_ventral
Shape_factor_1	4.17847	Stage 3_ventral
Shape_factor_1	4.06658	Stage 3_ventral
Shape_factor_2	3.84232	Stage 3_ventral
Shape_factor_2	4.08679	Stage 3_ventral
Shape_factor_2	4.07038	Stage 3_ventral
Shape_factor_2	3.98302	Stage 3_ventral
Shape_factor_2	3.93753	Stage 3_ventral
Shape_factor_2	3.86265	Stage 3_ventral
Shape_factor_2	4.17103	Stage 3_ventral
Shape_factor_2	3.95877	Stage 3_ventral
Shape_factor_2	3.74016	Stage 3_ventral
Shape_factor_3	3.94569	Stage 3_ventral
Shape_factor_3	4.1553	Stage 3_ventral
Shape_factor_3	4.21717	Stage 3_ventral
Shape_factor_3	4.04635	Stage 3_ventral
Shape_factor_3	4.08469	Stage 3_ventral
Shape_factor_4	4.10436	Stage 3_ventral
Shape_factor_4	4.15297	Stage 3_ventral
Shape_factor_4	4.27006	Stage 3_ventral
Shape_factor_4	4.26476	Stage 3_ventral
Shape_factor_4	4.09841	Stage 3_ventral
Shape_factor_5	4.22234	Stage 3_ventral
Shape_factor_5	4.27617	Stage 3_ventral
Shape_factor_5	4.12885	Stage 3_ventral
Shape_factor_5	4.27247	Stage 3_ventral
Shape_factor_5	3.98881	Stage 3_ventral
Shape_factor_5	4.20573	Stage 3_ventral
Shape_factor_5	4.00034	Stage 3_ventral
Shape_factor_5	4.42035	Stage 3_ventral
Shape_factor_6	3.76217	Stage 3_ventral
Shape_factor_6	4.29421	Stage 3_ventral
Shape_factor_6	4.0391	Stage 3_ventral
Shape_factor_7	4.48572	Stage 3_ventral
Shape_factor_7	4.44825	Stage 3_ventral
Shape_factor_7	5.1442	Stage 3_ventral
Shape_factor_7	4.60768	Stage 3_ventral
Shape_factor_7	4.68158	Stage 3_ventral
Shape_factor_7	4.56489	Stage 3_ventral
Shape_factor_7	4.10852	Stage 3_ventral
Shape_factor_7	4.48572	Stage 3_ventral
Shape_factor_7	4.44825	Stage 3_ventral
Shape_factor_7	5.1442	Stage 3_ventral
Shape_factor_7	4.60768	Stage 3_ventral
Shape_factor_7	4.68158	Stage 3_ventral
Shape_factor_7	4.56489	Stage 3_ventral
Shape_factor_7	4.10852	Stage 3_ventral
Shape_factor_7	4.96189	Stage 3_ventral
Shape_factor_1	3.8237	Stage 4
Shape_factor_1	3.76704	Stage 4
Shape_factor_1	3.82121	Stage 4
Shape_factor_1	3.79554	Stage 4
Shape_factor_1	3.84027	Stage 4
Shape_factor_1	3.77111	Stage 4
Shape_factor_1	3.80768	Stage 4
Shape_factor_1	3.81252	Stage 4
Shape_factor_2	3.77414	Stage 4
Shape_factor_2	3.80136	Stage 4
Shape_factor_2	3.91873	Stage 4
Shape_factor_2	3.75772	Stage 4
Shape_factor_2	3.74036	Stage 4
Shape_factor_2	3.84453	Stage 4
Shape_factor_2	3.7772	Stage 4
Shape_factor_3	3.8237	Stage 4
Shape_factor_3	3.76704	Stage 4
Shape_factor_3	3.82121	Stage 4
Shape_factor_3	3.79554	Stage 4
Shape_factor_3	3.84027	Stage 4
Shape_factor_3	3.77111	Stage 4
Shape_factor_3	3.80768	Stage 4
Shape_factor_3	3.81252	Stage 4
Shape_factor_4	3.84435	Stage 4
Shape_factor_4	3.80674	Stage 4
Shape_factor_4	3.7543	Stage 4
Shape_factor_4	3.74956	Stage 4
Shape_factor_4	3.83263	Stage 4
Shape_factor_4	3.7813	Stage 4
Shape_factor_4	3.83995	Stage 4
Shape_factor_4	3.86906	Stage 4
Shape_factor_4	3.80993	Stage 4
Shape_factor_4	3.86978	Stage 4
Shape_factor_5	3.89039	Stage 4
Shape_factor_5	3.93713	Stage 4
Shape_factor_5	3.83695	Stage 4
Shape_factor_5	3.81992	Stage 4
Shape_factor_5	3.8381	Stage 4
Shape_factor_5	3.72547	Stage 4
Shape_factor_5	3.82545	Stage 4
Shape_factor_5	3.78082	Stage 4
Shape_factor_5	3.78327	Stage 4
Shape_factor_6	3.89039	Stage 4
Shape_factor_6	3.93713	Stage 4
Shape_factor_6	3.83695	Stage 4
Shape_factor_6	3.81992	Stage 4
Shape_factor_6	3.8381	Stage 4
Shape_factor_6	3.72547	Stage 4
Shape_factor_6	3.82545	Stage 4
Shape_factor_6	3.78082	Stage 4
Shape_factor_6	3.78327	Stage 4
Shape_factor_7	3.79631	Stage 4
Shape_factor_7	3.83191	Stage 4
Shape_factor_7	3.89219	Stage 4
Shape_factor_7	3.99004	Stage 4
Shape_factor_7	3.96944	Stage 4
Shape_factor_7	3.90693	Stage 4
Shape_factor_7	4.05061	Stage 4
Shape_factor_8	4.05119	Stage 4
Shape_factor_8	3.99084	Stage 4
Shape_factor_8	4.11128	Stage 4
Shape_factor_8	3.87709	Stage 4
Shape_factor_8	3.97984	Stage 4
Shape_factor_8	3.98509	Stage 4
Shape_factor_8	4.10211	Stage 4
Shape_factor_9	3.82985	Stage 4
Shape_factor_9	3.78872	Stage 4
Shape_factor_9	4.07044	Stage 4
Shape_factor_9	3.85812	Stage 4
Shape_factor_10	3.91633	Stage 4
Shape_factor_10	3.93354	Stage 4
Shape_factor_10	3.99247	Stage 4
Shape_factor_10	3.9339	Stage 4
Shape_factor_10	3.97207	Stage 4
Shape_factor_10	3.95781	Stage 4
Shape_factor_10	3.97048	Stage 4

## Sheet: 3C
	Embryo_no	Velocity	Region	stage	condition
	1	0.556333	Dorsal	Stage_1	WildType
	2	0.549	Dorsal	Stage_2	WildType
	3	0.655667	Dorsal	Stage_3	WildType
	4	0.779	Dorsal	Stage_4	WildType
	5	0.512333	Dorsal	Stage_5	WildType
	6	0.723667	Dorsal	Stage_6	WildType
	7	0.711333	Dorsal	Stage_7	WildType
	8	0.576	Dorsal	Stage_8	WildType
	9	1.02533	Dorsal	Stage_9	WildType
	10	1.361	Dorsal	Stage_10	WildType
	11	1.566	Dorsal	Stage_11	WildType
	1	1.41467	Dorsal	Stage_3	WildType
	2	1.46633	Dorsal	Stage_4	WildType
	3	1.50633	Dorsal	Stage_5	WildType
	4	1.63767	Dorsal	Stage_6	WildType
	5	1.74667	Dorsal	Stage_7	WildType
	6	1.151	Dorsal	Stage_8	WildType
	1	1.15333	Dorsal	Stage_4	WildType
	2	1.23567	Dorsal	Stage_5	WildType
	3	1.78667	Dorsal	Stage_6	WildType
	4	1.39	Dorsal	Stage_7	WildType
	5	1.331	Dorsal	Stage_8	WildType

## Sheet: 3D
	time	Velocity	embryo_no	Region	Stage
	2.5	2.9365	1	Dorsal	Stage 4
	2.5	3.517	2	Dorsal	Stage 5
	2.5	4.759	3	Dorsal	Stage 6
	2.5	3.2555	4	Dorsal	Stage 7
	2.5	3.216	5	Dorsal	Stage 8
	2.5	2.725	6	Dorsal	Stage 9
	2.5	1.961	7	Dorsal	Stage 10
	2.5	2.939	8	Dorsal	Stage 11
	2.5	2.321	9	Dorsal	Stage 12
	2.5	3.6525	10	Dorsal	Stage 13
	2.5	2.9955	11	Dorsal	Stage 14
	2.5	2.879	12	Dorsal	Stage 15
	2.5	2.2645	13	Dorsal	Stage 16
	2.5	2.2965	14	Dorsal	Stage 17
	2.5	3.0845	15	Dorsal	Stage 18
	2.5	1.5085	2	Ventral	Stage 19
	2.5	1.961	3	Ventral	Stage 20
	2.5	2.0045	4	Ventral	Stage 21
	2.5	1.3745	5	Ventral	Stage 22
	2.5	1.587	6	Ventral	Stage 23
	2.5	2.152	7	Ventral	Stage 24
	2.5	1.7345	8	Ventral	Stage 25
	2.5	1.867	9	Ventral	Stage 26
	2.5	1.4135	10	Ventral	Stage 27
	2.5	1.133	11	Ventral	Stage 28

## Sheet: 4F
time	Embryo_no	Velocity	Stage	condition
1.6	Embryo_early1	1.00989	Stage 1	WildType
3.2	Embryo_early1	0.62328	Stage 1	WildType
4.8	Embryo_early1	0.39984	Stage 1	WildType
6.4	Embryo_early1	0.19992	Stage 1	WildType
8	Embryo_early1	0.19992	Stage 1	WildType
9.6	Embryo_early1	0.48265	Stage 1	WildType
1.6	Embryo_early2	0.64778	Stage 1	WildType
3.2	Embryo_early2	0.72471	Stage 1	WildType
4.8	Embryo_early2	0.30037	Stage 1	WildType
6.4	Embryo_early2	0.33222	Stage 1	WildType
8	Embryo_early2	0.3136	Stage 1	WildType
9.6	Embryo_early2	0.3136	Stage 1	WildType
1.6	Embryo_early3	0.7154	Stage 1	WildType
3.2	Embryo_early3	0.5488	Stage 1	WildType
4.8	Embryo_early3	0.59633	Stage 1	WildType
6.4	Embryo_early3	0.4802	Stage 1	WildType
8	Embryo_early3	0.57134	Stage 1	WildType
9.6	Embryo_early3	0.51793	Stage 1	WildType
1.6	Embryo_early4	0.73598	Stage 1	WildType
3.2	Embryo_early4	0.6272	Stage 1	WildType
4.8	Embryo_early4	0.9408	Stage 1	WildType
6.4	Embryo_early4	0.57918	Stage 1	WildType
8	Embryo_early4	0.33222	Stage 1	WildType
9.6	Embryo_early4	0.58604	Stage 1	WildType
1.6	Embryo_early5	1.25783	Stage 1	WildType
3.2	Embryo_early5	1.05497	Stage 1	WildType
4.8	Embryo_early5	0.56791	Stage 1	WildType
6.4	Embryo_early5	0.76685	Stage 1	WildType
8	Embryo_early5	0.99764	Stage 1	WildType
9.6	Embryo_early5	0.67718	Stage 1	WildType
1.6	Embryo_early6	1.13629	Stage 1	WildType
3.2	Embryo_early6	0.730541	Stage 1	WildType
4.8	Embryo_early6	0.323813	Stage 1	WildType
6.4	Embryo_early6	0.600034	Stage 1	WildType
8	Embryo_early6	0.499947	Stage 1	WildType
9.6	Embryo_early6	0.449903	Stage 1	WildType
1.6	Embryo_early7	0.701103	Stage 1	WildType
3.2	Embryo_early7	0.753109	Stage 1	WildType
4.8	Embryo_early7	0.386122	Stage 1	WildType
6.4	Embryo_early7	0.406237	Stage 1	WildType
8	Embryo_early7	0.562256	Stage 1	WildType
9.6	Embryo_early7	0.412125	Stage 1	WildType
1.6	Embryo_early8	0.5488	Stage 1	WildType
3.2	Embryo_early8	0.62867	Stage 1	WildType
4.8	Embryo_early8	0.84672	Stage 1	WildType
6.4	Embryo_early8	0.38514	Stage 1	WildType
8	Embryo_early8	0.76391	Stage 1	WildType
9.6	Embryo_early8	0.3136	Stage 1	WildType
1.6	Embryo_early9	0.792359	Stage 1	WildType
3.2	Embryo_early9	0.610828	Stage 1	WildType
4.8	Embryo_early9	0.787944	Stage 1	WildType
6.4	Embryo_early9	1.36983	Stage 1	WildType
8	Embryo_early9	0.839459	Stage 1	WildType
9.6	Embryo_early9	1.16033	Stage 1	WildType
1.6	Embryo_early10	0.650475	Stage 1	WildType
3.2	Embryo_early10	0.600311	Stage 1	WildType
4.8	Embryo_early10	0.473524	Stage 1	WildType
6.4	Embryo_early10	0.499984	Stage 1	WildType
8	Embryo_early10	0.792697	Stage 1	WildType
9.6	Embryo_early10	0.556211	Stage 1	WildType
1.6	Embryo_early1	1.59005	Stage 3	WildType
3.2	Embryo_early1	1.09221	Stage 3	WildType
4.8	Embryo_early1	1.09809	Stage 3	WildType
6.4	Embryo_early1	0.51205	Stage 3	WildType
8	Embryo_early1	0.70217	Stage 3	WildType
9.6	Embryo_early1	0.51597	Stage 3	WildType
1.6	Embryo_early2	0.80997	Stage 3	WildType
3.2	Embryo_early2	0.9016	Stage 3	WildType
4.8	Embryo_early2	0.49735	Stage 3	WildType
6.4	Embryo_early2	0.9016	Stage 3	WildType
8	Embryo_early2	0.82124	Stage 3	WildType
9.6	Embryo_early2	0.71638	Stage 3	WildType
1.6	Embryo_early3	1.00793	Stage 3	WildType
3.2	Embryo_early3	1.33623	Stage 3	WildType
4.8	Embryo_early3	0.92218	Stage 3	WildType
6.4	Embryo_early3	0.85456	Stage 3	WildType
8	Embryo_early3	0.29988	Stage 3	WildType
9.6	Embryo_early3	0.62426	Stage 3	WildType
1.6	Embryo_early4	1.50038	Stage 3	WildType
3.2	Embryo_early4	1.20001	Stage 3	WildType
4.8	Embryo_early4	0.69972	Stage 3	WildType
6.4	Embryo_early4	0.61593	Stage 3	WildType
8	Embryo_early4	0.80654	Stage 3	WildType
9.6	Embryo_early4	0.90993	Stage 3	WildType
1.6	Embryo_early5	1.40532	Stage 3	WildType
3.2	Embryo_early5	1.43521	Stage 3	WildType
4.8	Embryo_early5	0.92806	Stage 3	WildType
6.4	Embryo_early5	1.00744	Stage 3	WildType
8	Embryo_early5	0.72324	Stage 3	WildType
9.6	Embryo_early5	0.29988	Stage 3	WildType
1.6	Embryo_early6	1.42125	Stage 3	WildType
3.2	Embryo_early6	0.9	Stage 3	WildType
4.8	Embryo_early6	0.61625	Stage 3	WildType
6.4	Embryo_early6	0.65125	Stage 3	WildType
8	Embryo_early6	0.9	Stage 3	WildType
9.6	Embryo_early6	0.934375	Stage 3	WildType
1.6	Embryo_early7	0.713859	Stage 3	WildType
3.2	Embryo_early7	0.820325	Stage 3	WildType
4.8	Embryo_early7	0.370422	Stage 3	WildType
6.4	Embryo_early7	0.256106	Stage 3	WildType
8	Embryo_early7	0.391519	Stage 3	WildType
9.6	Embryo_early7	0.473944	Stage 3	WildType
1.6	Embryo_early8	0.655966	Stage 3	WildType
3.2	Embryo_early8	0.802662	Stage 3	WildType
4.8	Embryo_early8	0.40035	Stage 3	WildType
6.4	Embryo_early8	0.300262	Stage 3	WildType
8	Embryo_early8	0.449903	Stage 3	WildType
9.6	Embryo_early8	0.549991	Stage 3	WildType
1.6	Embryo_early9	0.704047	Stage 3	WildType
3.2	Embryo_early9	0.599544	Stage 3	WildType
4.8	Embryo_early9	0.499947	Stage 3	WildType
6.4	Embryo_early9	0.449903	Stage 3	WildType
8	Embryo_early9	0.749675	Stage 3	WildType
9.6	Embryo_early9	0.412125	Stage 3	WildType
1.6	Embryo_early10	1.31095	Stage 3	WildType
3.2	Embryo_early10	0.599544	Stage 3	WildType
4.8	Embryo_early10	0.600034	Stage 3	WildType
6.4	Embryo_early10	0.958681	Stage 3	WildType
8	Embryo_early10	0.230103	Stage 3	WildType
9.6	Embryo_early10	0.579919	Stage 3	WildType
1.6	Embryo_late1	0.79968	Stage 4	WildType
3.2	Embryo_late1	1.12455	Stage 4	WildType
4.8	Embryo_late1	0.69972	Stage 4	WildType
6.4	Embryo_late1	0.76538	Stage 4	WildType
8	Embryo_late1	0.52332	Stage 4	WildType
9.6	Embryo_late1	0.80654	Stage 4	WildType
1.6	Embryo_late2	1.3475	Stage 4	WildType
3.2	Embryo_late2	0.71589	Stage 4	WildType
4.8	Embryo_late2	0.71197	Stage 4	WildType
6.4	Embryo_late2	0.39984	Stage 4	WildType
8	Embryo_late2	0.19992	Stage 4	WildType
9.6	Embryo_late2	0.19992	Stage 4	WildType
1.6	Embryo_late3	1.80026	Stage 4	WildType
3.2	Embryo_late3	2.40002	Stage 4	WildType
4.8	Embryo_late3	1.7003	Stage 4	WildType
6.4	Embryo_late3	2.17021	Stage 4	WildType
8	Embryo_late3	1.82231	Stage 4	WildType
9.6	Embryo_late3	1.21716	Stage 4	WildType
1.6	Embryo_late4	0.89964	Stage 4	WildType
3.2	Embryo_late4	0.69972	Stage 4	WildType
4.8	Embryo_late4	0.29988	Stage 4	WildType
6.4	Embryo_late4	0.34153	Stage 4	WildType
8	Embryo_late4	0.29988	Stage 4	WildType
9.6	Embryo_late4	0.51205	Stage 4	WildType
1.6	Embryo_late5	2.06633	Stage 4	WildType
3.2	Embryo_late5	1.21716	Stage 4	WildType
4.8	Embryo_late5	1.70618	Stage 4	WildType
6.4	Embryo_late5	2.72685	Stage 4	WildType
8	Embryo_late5	1.09515	Stage 4	WildType
9.6	Embryo_late5	1.59495	Stage 4	WildType
1.6	Embryo_late6	1.07702	Stage 4	WildType
3.2	Embryo_late6	1.49548	Stage 4	WildType
4.8	Embryo_late6	0.79625	Stage 4	WildType
6.4	Embryo_late6	0.47922	Stage 4	WildType
8	Embryo_late6	0.86338	Stage 4	WildType
9.6	Embryo_late6	0.78939	Stage 4	WildType
1.6	Embryo_late7	1.865	Stage 4	WildType
3.2	Embryo_late7	1.1425	Stage 4	WildType
4.8	Embryo_late7	1.30312	Stage 4	WildType
6.4	Embryo_late7	1.01	Stage 4	WildType
8	Embryo_late7	0.860625	Stage 4	WildType
9.6	Embryo_late7	0.8475	Stage 4	WildType
1.6	Embryo_late8	2.8125	Stage 4	WildType
3.2	Embryo_late8	1.77063	Stage 4	WildType
4.8	Embryo_late8	1.2	Stage 4	WildType
6.4	Embryo_late8	1.1	Stage 4	WildType
8	Embryo_late8	0.7	Stage 4	WildType
9.6	Embryo_late8	0.7125	Stage 4	WildType
1.6	Embryo_late9	1.95625	Stage 4	WildType
3.2	Embryo_late9	1.21562	Stage 4	WildType
4.8	Embryo_late9	0.5125	Stage 4	WildType
6.4	Embryo_late9	0.71625	Stage 4	WildType
8	Embryo_late9	0.560625	Stage 4	WildType
9.6	Embryo_late9	0.424375	Stage 4	WildType
1.6	Embryo_late10	0.7	Stage 4	WildType
3.2	Embryo_late10	1.1	Stage 4	WildType
4.8	Embryo_late10	0.42375	Stage 4	WildType
6.4	Embryo_late10	0.6	Stage 4	WildType
8	Embryo_late10	0.660625	Stage 4	WildType
9.6	Embryo_late10	0.5125	Stage 4	WildType
1.6	Embryo_late11	0.851875	Stage 4	WildType
3.2	Embryo_late11	0.590625	Stage 4	WildType
4.8	Embryo_late11	0.35	Stage 4	WildType
6.4	Embryo_late11	0.603125	Stage 4	WildType
8	Embryo_late11	0.51875	Stage 4	WildType
9.6	Embryo_late11	0.43	Stage 4	WildType
1.6	Embryo_late12	1.2475	Stage 4	WildType
3.2	Embryo_late12	0.91	Stage 4	WildType
4.8	Embryo_late12	1.56625	Stage 4	WildType
6.4	Embryo_late12	0.7125	Stage 4	WildType
8	Embryo_late12	0.52375	Stage 4	WildType
9.6	Embryo_late12	1.02125	Stage 4	WildType
1.6	Embryo_late13	2.35375	Stage 4	WildType
3.2	Embryo_late13	1.435	Stage 4	WildType
4.8	Embryo_late13	1.74625	Stage 4	WildType
6.4	Embryo_late13	1.33937	Stage 4	WildType
8	Embryo_late13	1.12812	Stage 4	WildType
9.6	Embryo_late13	0.9125	Stage 4	WildType

## Sheet: 4G
time	Embryo_no	Velocity	Cut number	condition
2.5	Embryo1	0.9276	cut1	WildType
5	Embryo1	1.0976	cut1	WildType
7.5	Embryo1	0.5752	cut1	WildType
10	Embryo1	0.4128	cut1	WildType
12.5	Embryo1	0.6236	cut1	WildType
15	Embryo1	0.28	cut1	WildType
2.5	Embryo2	2.0232	cut1	WildType
5	Embryo2	1.5008	cut1	WildType
7.5	Embryo2	1.3792	cut1	WildType
10	Embryo2	1.3816	cut1	WildType
12.5	Embryo2	1.1648	cut1	WildType
15	Embryo2	1.4728	cut1	WildType
2.5	Embryo3	0.8108	cut1	WildType
5	Embryo3	0.7892	cut1	WildType
7.5	Embryo3	0.666	cut1	WildType
10	Embryo3	1.1632	cut1	WildType
12.5	Embryo3	0.4	cut1	WildType
15	Embryo3	0.456	cut1	WildType
2.5	Embryo4	0.4912	cut1	WildType
5	Embryo4	0.5688	cut1	WildType
7.5	Embryo4	0.6424	cut1	WildType
10	Embryo4	0.4532	cut1	WildType
12.5	Embryo4	0.4584	cut1	WildType
15	Embryo4	0.4912	cut1	WildType
2.5	Embryo5	0.598	cut1	WildType
5	Embryo5	0.3788	cut1	WildType
7.5	Embryo5	0.3356	cut1	WildType
10	Embryo5	0.2888	cut1	WildType
12.5	Embryo5	0.2708	cut1	WildType
15	Embryo5	0.3344	cut1	WildType
2.5	Embryo6	0.9876	cut1	WildType
5	Embryo6	0.798	cut1	WildType
7.5	Embryo6	0.9012	cut1	WildType
10	Embryo6	0.6184	cut1	WildType
12.5	Embryo6	0.6616	cut1	WildType
15	Embryo6	0.4684	cut1	WildType
2.5	Embryo7	0.47	cut1	WildType
5	Embryo7	0.4528	cut1	WildType
7.5	Embryo7	0.3132	cut1	WildType
10	Embryo7	0.36	cut1	WildType
12.5	Embryo7	0.204	cut1	WildType
15	Embryo7	0.336	cut1	WildType
2.5	Embryo8	0.7004	cut1	WildType
5	Embryo8	0.7416	cut1	WildType
7.5	Embryo8	0.8996	cut1	WildType
10	Embryo8	0.4944	cut1	WildType
12.5	Embryo8	0.8032	cut1	WildType
15	Embryo8	0.4944	cut1	WildType
2.5	Embryo9	1.1112	cut1	WildType
5	Embryo9	0.6284	cut1	WildType
7.5	Embryo9	0.7352	cut1	WildType
10	Embryo9	1.0352	cut1	WildType
12.5	Embryo9	0.5672	cut1	WildType
15	Embryo9	0.8292	cut1	WildType
2.5	Embryo10	0.2828	cut1	WildType
5	Embryo10	0.3132	cut1	WildType
7.5	Embryo10	0.1844	cut1	WildType
10	Embryo10	0.2096	cut1	WildType
12.5	Embryo10	0.28	cut1	WildType
15	Embryo10	0.1844	cut1	WildType
2.5	Embryo1	0.72	cut2	WildType
5	Embryo1	0.4896	cut2	WildType
7.5	Embryo1	0.6096	cut2	WildType
10	Embryo1	0.4128	cut2	WildType
12.5	Embryo1	0.5108	cut2	WildType
15	Embryo1	0.5148	cut2	WildType
2.5	Embryo2	0.8504	cut2	WildType
5	Embryo2	0.4088	cut2	WildType
7.5	Embryo2	0.5356	cut2	WildType
10	Embryo2	0.3564	cut2	WildType
12.5	Embryo2	0.4176	cut2	WildType
15	Embryo2	0.4428	cut2	WildType
2.5	Embryo3	1.4488	cut2	WildType
5	Embryo3	1.082	cut2	WildType
7.5	Embryo3	1.1524	cut2	WildType
10	Embryo3	0.906	cut2	WildType
12.5	Embryo3	0.9924	cut2	WildType
15	Embryo3	0.608	cut2	WildType
2.5	Embryo4	0.896	cut2	WildType
5	Embryo4	0.6088	cut2	WildType
7.5	Embryo4	0.73	cut2	WildType
10	Embryo4	0.48	cut2	WildType
12.5	Embryo4	0.1828	cut2	WildType
15	Embryo4	0.284	cut2	WildType
2.5	Embryo5	1.0976	cut2	WildType
5	Embryo5	0.8988	cut2	WildType
7.5	Embryo5	0.3692	cut2	WildType
10	Embryo5	0.3132	cut2	WildType
12.5	Embryo5	0.396	cut2	WildType
15	Embryo5	0.366	cut2	WildType
2.5	Embryo6	1.5796	cut2	WildType
5	Embryo6	1.4572	cut2	WildType
7.5	Embryo6	1.242	cut2	WildType
10	Embryo6	0.88	cut2	WildType
12.5	Embryo6	1.264	cut2	WildType
15	Embryo6	0.9224	cut2	WildType
2.5	Embryo7	0.7016	cut2	WildType
5	Embryo7	0.5124	cut2	WildType
7.5	Embryo7	0.5312	cut2	WildType
10	Embryo7	0.5528	cut2	WildType
12.5	Embryo7	0.416	cut2	WildType
15	Embryo7	0.5176	cut2	WildType
2.5	Embryo8	0.8848	cut2	WildType
5	Embryo8	0.7028	cut2	WildType
7.5	Embryo8	0.3812	cut2	WildType
10	Embryo8	0.4032	cut2	WildType
12.5	Embryo8	0.5004	cut2	WildType
15	Embryo8	0.4208	cut2	WildType
2.5	Embryo9	1.1208	cut2	WildType
5	Embryo9	1.0728	cut2	WildType
7.5	Embryo9	1.0332	cut2	WildType
10	Embryo9	0.7736	cut2	WildType
12.5	Embryo9	0.7136	cut2	WildType
15	Embryo9	0.262	cut2	WildType
2.5	Embryo10	0.8	cut2	WildType
5	Embryo10	0.6684	cut2	WildType
7.5	Embryo10	0.578	cut2	WildType
10	Embryo10	0.4992	cut2	WildType
12.5	Embryo10	0.5092	cut2	WildType
15	Embryo10	0.2448	cut2	WildType
2.5	Embryo1	0.5312	cut3	WildType
5	Embryo1	0.496	cut3	WildType
7.5	Embryo1	0.53	cut3	WildType
10	Embryo1	0.2848	cut3	WildType
12.5	Embryo1	0.3044	cut3	WildType
15	Embryo1	0.1664	cut3	WildType
2.5	Embryo2	1.0968	cut3	WildType
5	Embryo2	0.9616	cut3	WildType
7.5	Embryo2	0.6452	cut3	WildType
10	Embryo2	0.9748	cut3	WildType
12.5	Embryo2	0.4984	cut3	WildType
15	Embryo2	0.44	cut3	WildType
2.5	Embryo3	0.7924	cut3	WildType
5	Embryo3	0.7224	cut3	WildType
7.5	Embryo3	0.4832	cut3	WildType
10	Embryo3	0.4372	cut3	WildType
12.5	Embryo3	0.6096	cut3	WildType
15	Embryo3	0.4472	cut3	WildType
2.5	Embryo4	0.9216	cut3	WildType
5	Embryo4	0.6992	cut3	WildType
7.5	Embryo4	0.7228	cut3	WildType
10	Embryo4	0.664	cut3	WildType
12.5	Embryo4	0.5684	cut3	WildType
15	Embryo4	0.3084	cut3	WildType
2.5	Embryo5	0.8476	cut3	WildType
5	Embryo5	0.6148	cut3	WildType
7.5	Embryo5	0.3796	cut3	WildType
10	Embryo5	0.2188	cut3	WildType
12.5	Embryo5	0.3132	cut3	WildType
15	Embryo5	0.1696	cut3	WildType
2.5	Embryo6	0.6464	cut3	WildType
5	Embryo6	0.3484	cut3	WildType
7.5	Embryo6	0.1696	cut3	WildType
10	Embryo6	0.3092	cut3	WildType
12.5	Embryo6	0.1532	cut3	WildType
15	Embryo6	0.0564	cut3	WildType
2.5	Embryo7	0.36	cut3	WildType
5	Embryo7	0.496	cut3	WildType
7.5	Embryo7	0.36	cut3	WildType
10	Embryo7	0.2576	cut3	WildType
12.5	Embryo7	0.2896	cut3	WildType
15	Embryo7	0.234	cut3	WildType
2.5	Embryo8	0.5744	cut3	WildType
5	Embryo8	0.2404	cut3	WildType
7.5	Embryo8	0.4252	cut3	WildType
10	Embryo8	0.3156	cut3	WildType
12.5	Embryo8	0.3	cut3	WildType
15	Embryo8	0.2472	cut3	WildType
2.5	Embryo9	0.5072	cut3	WildType
5	Embryo9	0.5432	cut3	WildType
7.5	Embryo9	0.2884	cut3	WildType
10	Embryo9	0.38	cut3	WildType
12.5	Embryo9	0.3956	cut3	WildType
15	Embryo9	0.2224	cut3	WildType
2.5	Embryo10	0.2352	cut3	WildType
5	Embryo10	0.4472	cut3	WildType
7.5	Embryo10	0.3132	cut3	WildType
10	Embryo10	0.216	cut3	WildType
12.5	Embryo10	0.16	cut3	WildType
15	Embryo10	0.2396	cut3	WildType

## Sheet: 5C
	Embryo_no	Area	condition	Stage
	Area1	642.12	Wild Type	Stage 3
	Area1	617.18	Wild Type	Stage 3
	Area1	539.67	Wild Type	Stage 3
	Area1	889.25	Wild Type	Stage 3
	Area1	558.02	Wild Type	Stage 3
	Area1	655.09	Wild Type	Stage 3
	Area2	989.25	Wild Type	Stage 3
	Area2	829.54	Wild Type	Stage 3
	Area2	672.15	Wild Type	Stage 3
	Area2	676.16	Wild Type	Stage 3
	Area2	705.15	Wild Type	Stage 3
	Area2	650.22	Wild Type	Stage 3
	Area2	604.51	Wild Type	Stage 3
	Area2	594.38	Wild Type	Stage 3
	Area3	633.07	Wild Type	Stage 3
	Area3	815.92	Wild Type	Stage 3
	Area3	657.72	Wild Type	Stage 3
	Area3	599.21	Wild Type	Stage 3
	Area3	594.86	Wild Type	Stage 3
	Area3	583.96	Wild Type	Stage 3
	Area3	606.32	Wild Type	Stage 3
	Area4	966.37	Wild Type	Stage 3
	Area4	1136.42	Wild Type	Stage 3
	Area4	1219.27	Wild Type	Stage 3
	Area4	970.68	Wild Type	Stage 3
	Area4	966.24	Wild Type	Stage 3
	Area4	1019.32	Wild Type	Stage 3
	Area5	977.23	Wild Type	Stage 3
	Area5	1158.09	Wild Type	Stage 3
	Area5	1147.88	Wild Type	Stage 3
	Area5	1298.37	Wild Type	Stage 3
	Area5	665.65	Wild Type	Stage 3
	Area5	574.05	Wild Type	Stage 3
	Area6	858.27	Wild Type	Stage 3
	Area6	989.42	Wild Type	Stage 3
	Area6	875.08	Wild Type	Stage 3
	Area6	813.77	Wild Type	Stage 3
	Area6	807.82	Wild Type	Stage 3
	Area6	1002.82	Wild Type	Stage 3
	Area1	1037.54	Zen RNAi	Stage 3
	Area1	923.28	Zen RNAi	Stage 3
	Area1	892.39	Zen RNAi	Stage 3
	Area1	772.83	Zen RNAi	Stage 3
	Area1	1210.81	Zen RNAi	Stage 3
	Area1	721.44	Zen RNAi	Stage 3
	Area1	721.66	Zen RNAi	Stage 3
	Area1	1320.45	Zen RNAi	Stage 3
	Area1	1373.39	Zen RNAi	Stage 3
	Area1	1057.4	Zen RNAi	Stage 3
	Area1	1255.48	Zen RNAi	Stage 3
	Area2	750.35	Zen RNAi	Stage 3
	Area2	792.44	Zen RNAi	Stage 3
	Area2	395.12	Zen RNAi	Stage 3
	Area2	405.2	Zen RNAi	Stage 3
	Area2	928.16	Zen RNAi	Stage 3
	Area2	914.58	Zen RNAi	Stage 3
	Area2	766.55	Zen RNAi	Stage 3
	Area2	455.18	Zen RNAi	Stage 3
	Area2	350.23	Zen RNAi	Stage 3
	Area2	350.27	Zen RNAi	Stage 3
	Area3	1872.21	Zen RNAi	Stage 3
	Area3	750.3	Zen RNAi	Stage 3
	Area3	1783.33	Zen RNAi	Stage 3
	Area3	1874.58	Zen RNAi	Stage 3
	Area3	1884.49	Zen RNAi	Stage 3
	Area3	1118.46	Zen RNAi	Stage 3
	Area3	1193.68	Zen RNAi	Stage 3
	Area4	1087.78	Zen RNAi	Stage 3
	Area4	1223.45	Zen RNAi	Stage 3
	Area4	1371.57	Zen RNAi	Stage 3
	Area4	1047.2	Zen RNAi	Stage 3
	Area4	1128.28	Zen RNAi	Stage 3
	Area4	1077.27	Zen RNAi	Stage 3
	Area4	1270.37	Zen RNAi	Stage 3
	Area4	1558.17	Zen RNAi	Stage 3
	Area5	2068.41	Zen RNAi	Stage 3
	Area5	2383.01	Zen RNAi	Stage 3
	Area5	2009.82	Zen RNAi	Stage 3
	Area5	2097.71	Zen RNAi	Stage 3
	Area5	1980	Zen RNAi	Stage 3
	Area5	1435.42	Zen RNAi	Stage 3
	Area5	2123.82	Zen RNAi	Stage 3
	Area5	1742.48	Zen RNAi	Stage 3
	Area5	2388.48	Zen RNAi	Stage 3
	Area6	1806.51	Zen RNAi	Stage 3
	Area6	1809.26	Zen RNAi	Stage 3
	Area6	1492.08	Zen RNAi	Stage 3
	Area6	1270.76	Zen RNAi	Stage 3
	Area6	1559.98	Zen RNAi	Stage 3
	Area6	1126.13	Zen RNAi	Stage 3
	Area6	903.64	Zen RNAi	Stage 3
	Area7	1323.45	Zen RNAi	Stage 3
	Area7	1464.76	Zen RNAi	Stage 3
	Area7	1124.66	Zen RNAi	Stage 3

## Sheet: 5D+5I
Area	Perimeter	Shape Index	condition	Stage	Region
470.5	84.63	3.90162	zen_RNAi	Stage 3	ventral
275.32	67.8	4.08612	zen_RNAi	Stage 3	ventral
305.55	68.97	3.94565	zen_RNAi	Stage 3	ventral
287.9	71.75	4.22864	zen_RNAi	Stage 3	ventral
410.04	78.2	3.86183	zen_RNAi	Stage 3	ventral
364.79	77.23	4.04357	zen_RNAi	Stage 3	ventral
272.07	68.03	4.12439	zen_RNAi	Stage 3	ventral
544.51	99.26	4.25374	zen_RNAi	Stage 3	ventral
395.76	77.76	3.90877	zen_RNAi	Stage 3	ventral
226.26	59.71	3.96957	zen_RNAi	Stage 3	ventral
227.51	59.8	3.96461	zen_RNAi	Stage 3	ventral
282.37	68.76	4.09191	zen_RNAi	Stage 3	ventral
177.81	55.98	4.19812	zen_RNAi	Stage 3	ventral
282.46	68.73	4.08948	zen_RNAi	Stage 3	ventral
329.37	74.67	4.11438	zen_RNAi	Stage 3	ventral
116.21	44.84	4.15953	zen_RNAi	Stage 3	ventral
159.61	54.35	4.30199	zen_RNAi	Stage 3	ventral
150.51	48.41	3.94596	zen_RNAi	Stage 3	ventral
193.91	52.09	3.74071	zen_RNAi	Stage 3	ventral
212.11	56.87	3.90483	zen_RNAi	Stage 3	ventral
193.16	51.91	3.73502	zen_RNAi	Stage 3	ventral
284.59	64.11	3.80028	zen_RNAi	Stage 3	ventral
179.06	50.95	3.80754	zen_RNAi	Stage 3	ventral
232.02	57.33	3.76374	zen_RNAi	Stage 3	ventral
211.44	56.75	3.90276	zen_RNAi	Stage 3	ventral
251.83	59.53	3.7513	zen_RNAi	Stage 3	ventral
150.87	47.4	3.85902	zen_RNAi	Stage 3	ventral
236.21	61.21	3.98266	zen_RNAi	Stage 3	ventral
114.06	46.7	4.37271	zen_RNAi	Stage 3	ventral
87.5	37.26	3.98326	zen_RNAi	Stage 3	ventral
145.31	51.6	4.28057	zen_RNAi	Stage 3	ventral
189.41	59.15	4.29787	zen_RNAi	Stage 3	ventral
229.34	69.7	4.60249	zen_RNAi	Stage 3	ventral
135	47.25	4.06663	zen_RNAi	Stage 3	ventral
180.93	57.65	4.28592	zen_RNAi	Stage 3	ventral
158.29	53.83	4.27856	zen_RNAi	Stage 3	ventral
150.03	49.01	4.00125	zen_RNAi	Stage 3	ventral
269.5	70.32	4.28351	zen_RNAi	Stage 3	ventral
609.28	112.83	4.57105	wildtype	Stage 3	ventral
434.43	80.2	3.84782	wildtype	Stage 3	ventral
521.08	98.91	4.33299	wildtype	Stage 3	ventral
470.45	85.92	3.9613	wildtype	Stage 3	ventral
410.61	94.73	4.6749	wildtype	Stage 3	ventral
425.45	88.7	4.30031	wildtype	Stage 3	ventral
556.26	98.55	4.17847	wildtype	Stage 3	ventral
427.49	84.08	4.06658	wildtype	Stage 3	ventral
613.11	95.14	3.84232	wildtype	Stage 3	ventral
560.45	96.75	4.08679	wildtype	Stage 3	ventral
442.57	85.63	4.07038	wildtype	Stage 3	ventral
529.93	91.69	3.98302	wildtype	Stage 3	ventral
458.36	84.3	3.93753	wildtype	Stage 3	ventral
534.6	89.31	3.86265	wildtype	Stage 3	ventral
418.03	85.28	4.17103	wildtype	Stage 3	ventral
493.91	87.98	3.95877	wildtype	Stage 3	ventral
559.01	88.43	3.74016	wildtype	Stage 3	ventral
434.43	82.24	3.94569	wildtype	Stage 3	ventral
509.35	93.78	4.1553	wildtype	Stage 3	ventral
473.44	91.76	4.21717	wildtype	Stage 3	ventral
445.44	85.4	4.04635	wildtype	Stage 3	ventral
646.14	103.83	4.08469	wildtype	Stage 3	ventral
543.1	95.65	4.10436	wildtype	Stage 3	ventral
537.47	96.28	4.15297	wildtype	Stage 3	ventral
510.3	96.46	4.27006	wildtype	Stage 3	ventral
512.1	96.51	4.26476	wildtype	Stage 3	ventral
409.54	82.94	4.09841	wildtype	Stage 3	ventral
476.2	92.14	4.22234	wildtype	Stage 3	ventral
480.86	93.77	4.27617	wildtype	Stage 3	ventral
345.27	76.72	4.12885	wildtype	Stage 3	ventral
531.73	98.52	4.27247	wildtype	Stage 3	ventral
492.71	88.54	3.98881	wildtype	Stage 3	ventral
382.37	82.24	4.20573	wildtype	Stage 3	ventral
416.6	81.65	4.00034	wildtype	Stage 3	ventral
405.11	88.97	4.42035	wildtype	Stage 3	ventral
372.08	72.57	3.76217	wildtype	Stage 3	ventral
433.71	89.43	4.29421	wildtype	Stage 3	ventral
378.78	78.61	4.0391	wildtype	Stage 3	ventral
771.44	124.59	4.48572	wildtype	Stage 3	ventral
957.3	137.63	4.44825	wildtype	Stage 3	ventral
858.09	150.69	5.1442	wildtype	Stage 3	ventral
828.05	132.59	4.60768	wildtype	Stage 3	ventral
726.32	126.17	4.68158	wildtype	Stage 3	ventral
850.79	133.15	4.56489	wildtype	Stage 3	ventral
861.92	120.62	4.10852	wildtype	Stage 3	ventral
771.44	124.59	4.48572	wildtype	Stage 3	ventral
957.3	137.63	4.44825	wildtype	Stage 3	ventral
858.09	150.69	5.1442	wildtype	Stage 3	ventral
828.05	132.59	4.60768	wildtype	Stage 3	ventral
726.32	126.17	4.68158	wildtype	Stage 3	ventral
850.79	133.15	4.56489	wildtype	Stage 3	ventral
861.92	120.62	4.10852	wildtype	Stage 3	ventral
652.12	126.71	4.96189	wildtype	Stage 3	ventral

[truncated: 6 more sheets: 5H, Supp Fig 4, Supp Fig2D, Supp Fig5, Supp Fig6D, Supp Fig6E]
