# Supplementary material for: Regionalized tissue fluidization is required for epithelial gap closure during insect gastrulation
Source: Nat Commun. 2020 Nov 5;11:5604. doi: 10.1038/s41467-020-19356-x (PMC7645651; doi:10.1038/s41467-020-19356-x)
Supplement: Supplementary file 16 — Source Data [file 41467_2020_19356_MOESM16_ESM.zip › Source_datafile/Statistics_datafile.xlsx]

## Sheet: Statistics 1E
	Stage	mean_Area	median_Area	std_Area
	1	221024	215778	29504.6
	2	344246	342555	52801.2
	3	475065	475358	38626.3
	4	523467	529365	24326.6
	5	536352	541202	24113.6

## Sheet: Statistics 1F
	Stage	mean_1	median_1	Region
	Stage 0	151.634	130.055	dorsal
	Stage 1	228.574	211.885	dorsal
	Stage 2	529.985	520.105	dorsal
	Stage 3	809.244	807.82	dorsal
	Stage 3	576.636	521.08	ventral
	Stage 4	687.455	700.305	dorsal

## Sheet: Normality 1F
	statistic	p.value	method
stage0dorsal	0.793257	1.32937e-07	Shapiro-Wilk normality test
stage1dorsal	0.854068	2.53886e-09	Shapiro-Wilk normality test
stage2dorsal	0.98431	0.570969	Shapiro-Wilk normality test
stage3dorsal	0.908262	0.00383962	Shapiro-Wilk normality test
stage3ventral	0.879377	6.87154e-05	Shapiro-Wilk normality test
stage4dorsal	0.962409	0.0239013	Shapiro-Wilk normality test

## Sheet: p-value_1F
	statistic	parameter	p.value	null.value	alternative	method	data.name
wilcox	c(W = 876)	NULL	2.50167e-11	c(`location shift` = 0)	two.sided	Wilcoxon rank sum test with continuity correction	filter(time_condition	Type == "stage 2")$Area and filter(time_condition	Type == "stage 4")$Area
wilcox_1	c(W = 170)	NULL	9.74053e-27	c(`location shift` = 0)	two.sided	Wilcoxon rank sum test with continuity correction	filter(time_condition	Type == "Stage1")$Area and filter(time_condition	Type == Stage 2")$Area
wilcox_2	c(W = 2253)	NULL	1.52321e-10	c(`location shift` = 0)	two.sided	Wilcoxon rank sum test with continuity correction	filter(time_condition	Type == "Dorsal_stage 3")$Area and filter(time_condition	Type == "Stage 2")$Area
wilcox_3	c(W = 1838)	NULL	0.0357044	c(`location shift` = 0)	two.sided	Wilcoxon rank sum test with continuity correction	filter(time_condition	Type == "Dorsal_stage 3")$Area and filter(time_condition	Type == "Dorsal_stage 4")$Area
wilcox_6	c(W = 1706)	NULL	1.09868e-07	c(`location shift` = 0)	two.sided	Wilcoxon rank sum test with continuity correction	filter(time_condition	Type == "Dorsal_stage 3")$Area and filter(time_condition	Type == "Ventral_stage 3")$Area
wilcox_7	c(W = 1080.5)	NULL	3.13509e-13	c(`location shift` = 0)	two.sided	Wilcoxon rank sum test with continuity correction	filter(time_condition	Stage == "Stage 0")$Area and filter(time_condition	Stage == "Stage 1")$Area

## Sheet: Statistics 2I
	Stage	mean_1	median_1
1	Stage 0	3.84834	3.83665
2	Stage 1	3.88849	3.86874
3	Stage 2	3.90447	3.90327
4	Stage 3	3.93113	3.8996
5	Stage 3_ventral	4.25623	4.17847
6	Stage 4	3.85899	3.83227

## Sheet: Normality 2I
	statistic	p.value	method	data.name
stage0dorsal	0.959357	0.0497931	Shapiro-Wilk normality test	UB$Shape_factor
stage1dorsal	0.946895	0.000169215	Shapiro-Wilk normality test	JBP$Shape_factor
stage2dorsal	0.94742	0.00729934	Shapiro-Wilk normality test	JOP$Shape_factor
stage3dorsal	0.933819	0.0238677	Shapiro-Wilk normality test	DVS$Shape_factor
stage3ventral	0.93691	0.007637	Shapiro-Wilk normality test	VVS$Shape_factor
stage4dorsal	0.91178	6.07919e-05	Shapiro-Wilk normality test	DCS$Shape_factor

## Sheet: p-value_Fig2I
	statistic	parameter	p.value	null.value	alternative	method	data.name
wilcox_6	c(W = 315)	NULL	1.4e-08	c(`location shift` = 0)	two.sided	Wilcoxon rank sum test with continuity correction	filter(time_condition	Type == "Dorsal_V_stage")$Shape_factor and filter(time_condition	Type == "Ventral_V_stage")$Shape_factor

## Sheet: Statistics 3C
	time	mean	median	Stage
1	1	0.819606	0.711333	1
2	1	0.509833	0.448	2
3	1	1.48711	1.48633	3
4	1	1.37933	1.331	4

## Sheet: Normality 3C
	statistic	p.value	method	data.name
stage1dorsal	0.806095	0.0113157	Shapiro-Wilk normality test	stage1dorsal$Velocity
stage3dorsal	0.964878	0.856431	Shapiro-Wilk normality test	stage3dorsal$Velocity
stage4dorsal	0.87442	0.284784	Shapiro-Wilk normality test	stage4dorsal$Velocity

## Sheet: p-value_Fig3C
	statistic	parameter	p.value	null.value	alternative	method	data.name
wilcox_1	c(W = 5)	NULL	0.00307046	c(`location shift` = 0)	two.sided	Wilcoxon rank sum test	filter(time_condition	Type == "stage 1")$Velocity and filter(time_condition	Type == "stage 3")$Velocity
wilcox_2	c(W = 7)	NULL	0.0192308	c(`location shift` = 0)	two.sided	Wilcoxon rank sum test	filter(time_condition	Type == "stage 1")$Velocity and filter(time_condition	Type == "stage 4")$Velocity

[truncated: 15 more sheets: Statistics 3D, Normality 3D, p-value 3D, Statistics 4F, Normality 4F, p-value_Fig4F, Statistics 4G, Normality 4G, p-value_4G, Statistics 5D+5I, Normality 5D, p-value 5D+I, Statistics Supp Fig 5, Normality Supp Fig 5, p-value Supp Fig 5]
